# Supplementary material for: The Spanish Political Attitudes Panel (12 waves)
Source: Sci Data. 2025 Sep 26;12:1565. doi: 10.1038/s41597-025-05684-4 (PMC12475256; doi:10.1038/s41597-025-05684-4)
Supplement: Supplementary file 1 — STATA code [file 41597_2025_5684_MOESM1_ESM.do]

/******************************************************************************

STATA do-file for Tables and Graphs in "The Spanish Political Attitudes Panel (12 waves)"

Roberto Pannico, Carolina Galais, Enrique Hernández, Guillem Rico, Eva Anduiza

Universitat Autònoma de Barcelona

Corresponding author: Roberto Pannico (roberto.pannico@uab.cat)


*******************************************************************************/


use "POLAT_dataset_1-12_v4.dta", clear 
xtset id wave // setting panel data


/******************************************************************************
                    DATA PREPARATION FOR ATTRITION ANALYSIS    
*******************************************************************************/

***gender
recode sex 1=0 2=1
label define sex 0 "Male" 1"Female"
label values sex sex

***educacion
recode education (1/3=1 "EGB o menos")  (4=2 "Educacion Secundaria Obligatoria (ESO)")  (5=3 "Formacion Profesional de grado medio")  (6/7=4 "Bachillerato/BUP/COU") (8=5 "Formacion Profesional de grado superior") (9/11=6 "Universidad o superior"), gen(edu)

***employed
recode sitlab (1 7=1 "Employed") (2/6 8=0 "Others"), gen(employed)

***political interest
recode polintr 1=4 2=3 3=2 4=1
label define polintr 1 "Not at all interested" 2 "Not much interested" 3 "Somewhat interested" 4 "Very interested"
label values polintr polintr

***internet time
label define internettime 1 "Less than 1 hour" 2 "Between 1 and 2 hours" 3 "Between 2 and 3 hours" 4 "Between 3 and 5 hours" 5 "Between 5 and 8 hours" 6 "More than 8 hours"
label values internettime internettime 

****municipality size
fre habitat
label define habitat 1 "Less than 50.000" 2 "Between 50.000 and 500.000" 3 "More than 500.000"
label values habitat habitat
fre habitat

***attrition variable
gen fwave=f.wave
gen lost=.
replace lost=0 if fwave==wave+1
replace lost=1 if fwave==. & wave!=12
label define lost 1 "Will not participate in the next wave" 0 "Will participate in the next wave"
label values lost lost
label variable lost "Will not participate in the next wave"


/******************************************************************************
                                 TABLES      
*******************************************************************************/

**** TABLE 2
fre wave 
fre refresh2 refresh9 refresh10 refresh12


**** TABLE 3
eststo clear
eststo: logit lost i.habitat sex age edu employed  polintr  internettime, cluster(id)
eststo: logit lost i.habitat sex age edu employed  polintr  internettime if wave==1
eststo: logit lost i.habitat sex age edu employed  polintr  internettime if wave==2
eststo: logit lost i.habitat sex age edu employed  polintr  internettime if wave==3
eststo: logit lost i.habitat sex age edu employed  polintr  internettime if wave==4
eststo: logit lost i.habitat sex age edu employed  polintr  internettime if wave==5
eststo: logit lost i.habitat sex age edu employed  polintr  internettime if wave==6
eststo: logit lost i.habitat sex age edu employed  polintr  internettime if wave==7
eststo: logit lost i.habitat sex age edu employed  polintr  internettime if wave==8
eststo: logit lost i.habitat sex age edu employed  polintr  internettime if wave==9
eststo: logit lost i.habitat sex age edu employed  polintr  internettime if wave==10
eststo: logit lost i.habitat sex age edu employed  polintr  internettime if wave==11

esttab using attritionLOGIT.rtf, nolabel nodepvar  ///
label title (Table 3. Predictors of attrition.) ///
nonumbers mtitles("All waves" "Wave 2" "Wave 3" "Wave 4" "Wave 5" "Wave 6" "Wave 7" "Wave 8" "Wave 9" "Wave 10" "Wave 11" "Wave 12")  ///
 starlevels(+ 0.1 * 0.05 ** 0.01 *** 0.001) ///
b(2) se(2) pr2 ///
drop () ///
varlabels(_cons Constant edu "Education"  sex "Female" age "Age" employed "Employed" polintr "Political interest" 2.habitat " 50.000-500.000" 3.habitat " Over 500.000" internettime "Time on internet" 1.habitat "Municipality size") ///
addnote("\b Note:\b0  DV: 0= \i No dropout\i0; 1 =\i Dropout\i0. \i Female \i0 and \i Employed \i0 are dummy variables (0-1) that indicate the status of the respondent. The \i Education \i0 variable is a six-value scale (from \i Primary education or less \i0 to \i University education or more\i0). The \i Political interest \i0 variable is a four-value scale that ranges from \i Not at all interested \i0 to \i Very interested\i0. The \i Time on the internet per day \i0 variable is a six-value scale that ranges from \i Less than 1 hour \i0 to \i More than 8 hours\i0. Reference category for \i Municipality size\i0: <50.000.") ///
replace
eststo clear


**** TABLE 4
bys id: gen obs=_n 
bys id: egen maxobs=max(obs)
replace maxobs=. if maxobs!=obs
fre maxobs 
